# Supplementary material for: Ionic Liquid-Based Grapeseed Oil Emulsion for Enhanced Anti-Wrinkle Treatment
Source: Pharmaceuticals (Basel). 2024 Sep 26;17(10):1273. doi: 10.3390/ph17101273 (PMC11510344; doi:10.3390/ph17101273)
Supplement: Supplementary file 1 [file pharmaceuticals-17-01273-s001.zip]

Archive with 1 entries (1 files):
- pharmaceuticals-3189790-supplementary.pdf
